# Supplementary material for: Dropout Rate of Participants with Cancer in Randomized Clinical Trials That Use Virtual Reality to Manage Pain—A Systematic Review with Meta-Analysis and Meta-Regression
Source: Healthcare (Basel). 2025 Jul 16;13(14):1708. doi: 10.3390/healthcare13141708 (PMC12294435; doi:10.3390/healthcare13141708)
Supplement: Supplementary file 1 [file healthcare-13-01708-s001.zip]

Archive with 1 entries (1 files):
- healthcare-3600742-supplementary.pdf
